# Supplementary material for: Alignment of single-cell trajectory trees with CAPITAL
Source: Nat Commun. 2022 Oct 14;13:5972. doi: 10.1038/s41467-022-33681-3 (PMC9568509; doi:10.1038/s41467-022-33681-3)
Supplement: Supplementary file 4 — Source data [file 41467_2022_33681_MOESM4_ESM.xlsx]

## Sheet: Fig. 2a
Statistics of the normalized alignment distance with respect to global topological similarity on 53,987 pairs of trajectories from the synthetic datasets.
	count	mean	std	min	0.25	0.5	0.75	max
Internal_node_with_four_children	3	0.197	0.029	0.164	0.186	0.207	0.214	0.22
Internal_node_with_one_child	4204	0.197	0.03	0.068	0.177	0.202	0.217	0.301
Internal_node_with_three_children	2960	0.208	0.035	0.075	0.186	0.211	0.235	0.35
Internal_node_with_two_children	3431	0.2	0.037	0.062	0.177	0.206	0.226	0.313
Leaf	22975	0.192	0.035	0.067	0.169	0.196	0.216	0.355
Reference	6800	0.177	0.048	0.058	0.14	0.181	0.22	0.282
Root_with_three_children	48	0.268	0.06	0.183	0.227	0.25	0.311	0.446
Root_with_two_children	13566	0.231	0.038	0.123	0.204	0.232	0.258	0.489

## Sheet: Fig. 2b
Statistics of the normalized alignment distance with respect to difference in the number of clusters across datasets on 6,800 pairs of trajectories from the synthetic datasets.
difference	count	mean	std	min	0.25	0.5	0.75	max
0	2546	0.206	0.054	0.07	0.17	0.21	0.245	0.424
1	3141	0.223	0.042	0.111	0.194	0.226	0.25	0.417
2	973	0.237	0.039	0.143	0.214	0.237	0.26	0.421
3	130	0.247	0.037	0.158	0.224	0.25	0.266	0.359
4	10	0.239	0.034	0.186	0.217	0.247	0.261	0.28

## Sheet: Fig. 2c
Statistics of the normalized alignment distance with respect to clustering resolution on 40,800 pairs from the synthetic datasets.
k of KNN	count	mean	std	min	0.25	0.5	0.75	max
3	6800	0.33	0.056	0.184	0.294	0.327	0.362	0.721
5	6800	0.215	0.049	0.064	0.185	0.213	0.241	0.57
10	6800	0.165	0.046	0.044	0.128	0.172	0.199	0.548
15	6800	0.164	0.044	0.042	0.129	0.172	0.198	0.3
30	6800	0.164	0.045	0.034	0.134	0.17	0.197	0.298
50	6800	0.154	0.046	0.031	0.114	0.159	0.188	0.297

## Sheet: Fig. 3a
Statistics of the normalized alignment distance with respect to the noise level on 95,200 pairs of trajectories.
noise	mean	std	min	0.25	0.5	0.75	max
0	0.178	0.048	0.057	0.142	0.183	0.22	0.279
0.5	0.145	0.034	0.075	0.106	0.16	0.169	0.267
1	0.153	0.033	0.078	0.119	0.165	0.176	0.445
1.5	0.176	0.035	0.086	0.16	0.18	0.195	0.472
2	0.225	0.042	0.104	0.201	0.221	0.246	0.487
2.5	0.298	0.052	0.125	0.265	0.292	0.321	0.548
3	0.376	0.055	0.22	0.339	0.371	0.405	0.569
3.5	0.452	0.052	0.291	0.414	0.448	0.483	0.624
4	0.514	0.045	0.356	0.481	0.514	0.546	0.663
4.5	0.563	0.04	0.423	0.534	0.564	0.593	0.679
5	0.602	0.035	0.472	0.577	0.604	0.628	0.722
10	0.772	0.023	0.677	0.757	0.773	0.788	0.85
25	0.844	0.021	0.748	0.831	0.844	0.858	0.922
50	0.856	0.021	0.77	0.842	0.856	0.87	0.935

## Sheet: Fig. 3b
Statistics of the ATC score with respect to the noise level on 95,200 pairs of trajectories.
noise	mean	std	min	0.25	0.5	0.75	max
0	0.881	0.028	0.563	0.868	0.885	0.898	0.951
0.5	0.878	0.03	0.611	0.866	0.882	0.896	0.951
1	0.862	0.035	0.578	0.849	0.869	0.885	0.943
1.5	0.826	0.047	0.501	0.804	0.837	0.859	0.919
2	0.765	0.064	0.428	0.728	0.775	0.813	0.895
2.5	0.693	0.072	0.363	0.651	0.702	0.744	0.856
3	0.637	0.071	0.338	0.595	0.645	0.687	0.842
3.5	0.59	0.071	0.309	0.545	0.598	0.641	0.766
4	0.56	0.065	0.3	0.516	0.565	0.606	0.74
4.5	0.538	0.058	0.313	0.498	0.54	0.58	0.719
5	0.525	0.053	0.326	0.49	0.526	0.562	0.673
10	0.503	0.03	0.39	0.483	0.503	0.523	0.621
25	0.503	0.025	0.387	0.486	0.503	0.519	0.611
50	0.502	0.025	0.382	0.485	0.502	0.519	0.605

## Sheet: Fig. 4a
Statistics of the ATC score for CAPITAL and the data integration tools on 2,278 pairs of the synthetic datasets.
	mean	std	min	0.25	0.5	0.75	max
CAPITAL	0.893	0.019	0.798	0.887	0.896	0.902	0.953
Scanorama	0.855	0.045	0.547	0.849	0.868	0.878	0.938
Seurat	0.86	0.037	0.64	0.84	0.868	0.878	0.954
scVI	0.815	0.093	0.322	0.765	0.834	0.887	0.957
